# Supplementary material for: Functional Analysis of Novel alkB Genes Encoding Long-Chain n-Alkane Hydroxylases in Rhodococcus sp. Strain CH91
Source: Microorganisms. 2023 Jun 9;11(6):1537. doi: 10.3390/microorganisms11061537 (PMC10304049; doi:10.3390/microorganisms11061537)
Supplement: Supplementary file 1 [file microorganisms-11-01537-s001.zip]

Archive with 1 entries (1 files):
- microorganisms-2417009-supplementary.pdf
